# Supplementary material for: Identification of a Novel Astrovirus in Pinnipeds
Source: Front Microbiol. 2022 May 4;13:845601. doi: 10.3389/fmicb.2022.845601 (PMC9116510; doi:10.3389/fmicb.2022.845601)
Supplement: Supplementary file 1 [file Data_Sheet_1.xlsx]

## Sheet: Sheet1
	Supplementary Table1. All primers sequences used in Genome Sequencing of Astrovirus
	Name	Sequence	predicated position(5'-3')	Related viruses	Amplicon(bp)
	Astro_30Ns570F1	CACTCGCTGTATGACGTCTCACTAG	570	AstroV-like-HMU-2	2035
	Astro_30Ns2699R1	AGTGTGAGCGGGATGGATACTTTAG	2699	AstroV-like-HMU-2
	Astro_30Ns614F2	CTACAACCACGGCATTGAGCAA	614	AstroV-like-HMU-2
	Astro_30Ns2649R2	CTCACCGTTCGTCTCGTCACATA	2649	AstroV-like-HMU-2
	Astro_30Ns1999F1	AAAGTCAAAATACATACCATCCACA	1999	AstroV-like-HMU-2	2174
	Astro_30Ns4231R1	ATTAAGGCAAAGATGGGGTTCACT	4231	AstroV-like-HMU-2
	Astro_30Ns2068F2	ATCGACGAGTGCTTTACTTTCCCA	2068	AstroV-like-HMU-2
	Astro_30Ns4174R2	GGGGTAGCGCTGACTCAAGTTGT	4174	AstroV-like-HMU-2
	Astro_35Ns877F1	TAGCGGAGAAGCCACTTTACATGTT	877	AstroV-HMU-1	1141
	Astro_35Ns2189R1	TCATAATAGTCATCTTCTGCCTCCC	2189	AstroV-HMU-1
	Astro_35Ns951F2	GCTGTCCTTCCTTTTCTGGATATGA	951	AstroV-HMU-1
	Astro_35Ns2092R2	CAGTCCACACACGACCCCTCTTT	2092	AstroV-HMU-1
	Astro_35Ns1858F1	GAACTGGAGCTTGAAAAGAGGATT	1858	AstroV-HMU-1	2437
	Astro_35Ns4432R1	AGCGACCTCCACTTAGCCTGACCAT	4432	AstroV-HMU-1
	Astro_35Ns1886F2	ATTTAGAGTCACAGCAGAATCCCAT	1886	AstroV-HMU-1
	Astro_35Ns4323R2	GTTTGGTCTGCTTGCCCCGTT	4323	AstroV-HMU-1
	Astro_35Ns4103F1	GTCCATGTAACGGAGAAAATGCTTG	4103	AstroV-HMU-1	1500
	Astro_35Ns_CapR1	GTCGGCATCACGGAGCGCTT	unknown	AstroV-HMU-1
	Astro_35Ns4166F2	TCACGCCAACCAAGCAGCCA	4166	AstroV-HMU-1
	Astro_35Ns_CapR2	GTGTCGGCGCGTCTGTGCAGT	unknown	AstroV-HMU-1
	Astro35_1718F1	ATAATGACAGATGCTGATATGCCCG	1718	AstroV-HMU-1	2619
	Astro35_4476R1	GTGATTGTGTCAGGTTGAGCGAGA	4476	AstroV-HMU-1
	Astro35_1760F2	AGGGAACTGGAGCTTGAAAAGAGGA	1760	AstroV-HMU-1
	Astro35_4379R2	CCACATACCCCACTGGGCTGC	4379	AstroV-HMU-1
	Astro35-1_1718F1	ATAATGACAGATGCTGATATGCCCG	1718	AstroV-HMU-1	1069
	Astro35-1_1760F2	AGGGAACTGGAGCTTGAAAAGAGGA	1760	AstroV-HMU-1
	Astro35-1_2941R1	CGTGGGAAATCAAGCCTTATACTAT	2941	AstroV-HMU-1
	Astro35-1_2829R2	GGGCGGGTGGGAGCAAAT	2829	AstroV-HMU-1
	Astro35-2_584F1	CAAAAATGGACTAACCACGCACAA	unknown	AstroV-HMU-1	1600
	Astro35-2_Cap_R1	GTGATTGTGTCAGGTTGAGCGAGA	unknown	AstroV-HMU-1
	Astro35-2_696F2	ATGACTATGACACCTGGGCATCGTA	696	AstroV-HMU-1
	Astro35-2_Cap_R2	CCACATACCCCACTGGGCTGC	unknown	AstroV-HMU-1
	Supplementary Table2. Ends primers
	Name	Sequence	predicated position	Related viruses	Amplicon(bp)
	Astro30_439GSP1	CTGAAGCCTTTGTTATCT	439	AstroV-like-HMU-2	500
	Astro30_362GSP2	CAACATCAGAGTGAGAACAGAAAT	362	AstroV-like-HMU-2
	Astro30_262GSP3	CGTTCTAATCGTGGTTTTCGTAATA	262	AstroV-like-HMU-2
	Astro30_3288Outer	CATTGTCCGTAACACTGCGACCTAT	3288	AstroV-like-HMU-2	1000
	Astro30_3378Inner	CGAACGTTGATATTGGCGACATGGA	3378	AstroV-like-HMU-2
	Astro35_563GSP1	GGAACGGCGTAAACAA	563	AstroV-HMU-1	500
	Astro35_446GSP2	GTGCCCTGCCCCTCCTTTGT	446	AstroV-HMU-1
	Astro35_330GSP3	GTTTGACACCTTGCCTATCCAGTT	330	AstroV-HMU-1
	Astro35_1574Outer	CTTGGGCACCGAACGCCTACATT	1574	AstroV-HMU-1	1500
	Astro35_1707Inner	GCCACAACTTCTTCCTGGGACTAT	1707	AstroV-HMU-1
	Astro35-2-1633Outer	CAAAGGAGGAAGCAGAAGCCA	1633	AstroV-HMU-1	1500
	Astro35-2-1773Inner	GTGCTTGGCAGACTCCCTAT	1773	AstroV-HMU-1
	Astro30_531GSP1	TCTTTACCTACTTCCCAC	531	AstroV-like-HMU-2	500
	Astro30_468GSP2	GAGCGGGCATACGCCAGACAA	468	AstroV-like-HMU-2
	Astro30_148GSP3	CGATGCCCAGGTGTCATAGTCA	148	AstroV-like-HMU-2
	Astro35_1_539GSP1	AATGCTGTAACGCCAC	539	AstroV-HMU-1	500
	Astro35_1_386GSP2	GGGACAACACCAGTTCTCACTTTCT	386	AstroV-HMU-1
	Astro35_1_210GSP3	GGCAACAAGCAAAGCAACAAT	210	AstroV-HMU-1
	Astro30_outer3454	CGCCATGTCCACCGGTTTTGTTT	3454	AstroV-like-HMU-2	1000
	Astro30_inner3585	CATTGTCCGTAACACTGCGACCTAT	3585	AstroV-like-HMU-2
	Astro35_1_outer2881	GTTGTTGTCCAGGATACCCCCATT	2881	AstroV-HMU-1	1000
	Astro35_1_inner3175	CTTGATGTTCTTTGGAGGGGAGGA	3175	AstroV-HMU-1
	Astro30_outer 3504	CTTACGATCTCCCTCGGATAGCTT	3504	AstroV-like-HMU-2	900
	Astro30_inner 3612	CCCTCGAAGCCGGAATTAACATGA	3612	AstroV-like-HMU-2
	Astro35-437GSP1	CCCTCCTTTGTGTCTAT	437	AstroV-HMU-1	500
	Astro35-311GSP2	CAGTTAGGATGTGCTGTTGTGGTTT	311	AstroV-HMU-1
	Astro35-221GSP3	CTCAGGCGATAGGCAACAAGCAAA	221	AstroV-HMU-1
	Supplementary Table3. Primers for Screening of Astroviruses Infection
	Name	Sequence	predicated position	Related viruses	Amplicon(bp)
	AstroV-HMU-1F1	ACCAGGCTTTTGCTATTTTTACATC	20	AstroV-HMU-1	939
	AstroV-HMU-1F2	GTGCTTGGTGATGTTGATTATGCTT	82	AstroV-HMU-1
	AstroV-HMU-1R1	TCCACACACGACCCCTCTTTCT	1117	AstroV-HMU-1
	AstroV-HMU-1R2	TTTCCTTTCGAAGCACTTCCATTT	1021	AstroV-HMU-1
	AstroV-like-HMU-2F1	TCACTAGCAGAAGTCGCTCTTGGTT	85	AstroV-like-HMU-2	845
	AstroV-like-HMU-2F2	TATGAAATGCTGCAAGTCCAAAAAT	157	AstroV-like-HMU-2
	AstroV-like-HMU-2R1	CCACAAGTCCGGTGTCGAGTTC	1129	AstroV-like-HMU-2
	AstroV-like-HMU-2R2	GACGCAGATGGTGTGGTGGTT	1002	AstroV-like-HMU-2
